# Supplementary material for: CD34 and CD105 Microvessels in Resected Bone Specimen May Implicate Wound Healing in MRONJ
Source: Int J Environ Res Public Health. 2021 Oct 29;18(21):11362. doi: 10.3390/ijerph182111362 (PMC8582901; doi:10.3390/ijerph182111362)
Supplement: Supplementary file 1 [file ijerph-18-11362-s001.zip]

Archive with 1 entries (1 files):
- ijerph-1390350-supplementary.pdf
